# Supplementary material for: Genome-Wide RADseq Reveals Genetic Differentiation of Wild and Cultured Populations of Large Yellow Croaker
Source: Genes (Basel). 2023 Jul 24;14(7):1508. doi: 10.3390/genes14071508 (PMC10379082; doi:10.3390/genes14071508)
Supplement: Supplementary file 1 [file genes-14-01508-s001.zip]

Archive with 2 entries (2 files):
- Suppl figure.pdf
- Suppl.data.xls
