# Supplementary material for: Genome-Wide RADseq Reveals Genetic Differentiation of Wild and Cultured Populations of Large Yellow Croaker
Source: Genes (Basel). 2023 Jul 24;14(7):1508. doi: 10.3390/genes14071508 (PMC10379082; doi:10.3390/genes14071508)
Supplement: Supplementary file 1 [file genes-14-01508-s001.zip › Suppl.data.xls]

## Sheet: Table S1
Table S1. Detailed information of sampling.
Sample	Abbr. of sample site	Sample size	Latitude (°N)	Longitude (°E)
Zhoushan sea_captured	ZSC	12	30.7376	122.321
Ningde sea_captured	NDC	24	26.5124	120.121
Ningde farmed	NDB	11	26.6269	119.634
Zhanjiang sea_captured	ZJC	7	21.2871	110.012

## Sheet: Table S2
Table S2. Sequencing ouputs
Sample Name	Group	Total reads	Depth(X)
YZND-10	ND_farmed	30298806	61.1
YZND-11	ND_farmed	22189018	43.29
YZND-12	ND_farmed	21073160	59.32
YZND-1	ND_farmed	29996112	27.86
YZND-2	ND_farmed	26005292	47.45
YZND-3	ND_farmed	25962648	15.67
YZND-4	ND_farmed	14161794	22.6
YZND-5	ND_farmed	22377762	29.62
YZND-7	ND_farmed	8246554	61.29
YZND-8	ND_farmed	11130262	48.3
YZND-9	ND_farmed	13949224	49.26
DH-14	ZS_sea-captured	18875468	41.44
DH-15	ZS_sea-captured	20337488	45.22
DH-16	ZS_sea-captured	24354400	52.48
DH-17	ZS_sea-captured	26976750	61.94
DH-20	ZS_sea-captured	10117034	22.88
DH-21	ZS_sea-captured	83849714	150.87
DH-22	ZS_sea-captured	43816394	88.84
DH-23	ZS_sea-captured	62586154	127.62
DH-24	ZS_sea-captured	37408834	78.43
DH-25	ZS_sea-captured	30045508	59.87
DH-26	ZS_sea-captured	39162244	74.37
DH-27	ZS_sea-captured	7526030	15.12
ZJ-28	ZJ_sea-captured	6325948	14.27
ZJ-29	ZJ_sea-captured	4998464	10.96
ZJ-30	ZJ_sea-captured	7299538	13.99
ZJ-31	ZJ_sea-captured	1536134	5.01
ZJ-34	ZJ_sea-captured	8764182	19
ZJ-35	ZJ_sea-captured	2959160	5.96
ZJ-39	ZJ_sea-captured	11109378	25.37
YSND-10	ND_sea-captured	21000964	43.27
YSND-11	ND_sea-captured	16451534	39.28
YSND-12	ND_sea-captured	20529982	46.74
YSND-13	ND_sea-captured	21340052	45.22
YSND-14	ND_sea-captured	18034026	38.88
YSND-15	ND_sea-captured	19990864	41.44
YSND-16	ND_sea-captured	15665292	36.46
YSND-17	ND_sea-captured	21573912	38.88
YSND-18	ND_sea-captured	22383192	43.88
YSND-19	ND_sea-captured	16618392	40.09
YSND-1	ND_sea-captured	22607614	44.83
YSND-20	ND_sea-captured	17671954	36.46
YSND-21	ND_sea-captured	20474848	41.28
YSND-22	ND_sea-captured	24042886	53.42
YSND-23	ND_sea-captured	22215438	44.92
YSND-24	ND_sea-captured	18256172	41.51
YSND-2	ND_sea-captured	22259216	40.57
YSND-3	ND_sea-captured	17336612	45.57
YSND-4	ND_sea-captured	18171724	40.53
YSND-5	ND_sea-captured	20975080	42.78
YSND-6	ND_sea-captured	20825984	41.73
YSND-7	ND_sea-captured	21833066	44.9
YSND-8	ND_sea-captured	14889884	38.88
YSND-9	ND_sea-captured	16970280	42.93

## Sheet: Table S3
Table S2. Annotation and classification of identified single nucleotide polymorphism (SNPs)
Count by Effects	Count	Percent (%)
3_Prime_Utr_Variant	74742	0.42
5_Prime_Utr_Premature_Start_Codon_Gain_Variant	8695	0.049
5_Prime_Utr_Variant	50846	0.286
Downstream_Gene_Variant	2485501	13.975
Intergenic_Region	909164	5.112
Intragenic_Variant	1369354	7.699
Intron_Variant	4710856	26.487
Missense_Variant	80770	0.454
Non_Coding_Transcript_Exon_Variant	1922	0.011
Non_Coding_Transcript_Variant	5201440	29.246
Splice_Acceptor_Variant	723	0.004
Splice_Donor_Variant	1121	0.006
Splice_Region_Variant	63323	0.356
Start_Lost	208	0.001
Stop_Gained	1263	0.007
Stop_Lost	133	0.001
Stop_Retained_Variant	152	0.001
Synonymous_Variant	272059	1.53
Upstream_Gene_Variant	2553032	14.355
Count by Genomic Regions	Count	Percent (%)
Downstream	2485501	14.026
Exon	349505	1.972
Intergenic	909164	5.131
Intron	4656178	26.275
Splice_Site_Acceptor	723	0.004
Splice_Site_Donor	1121	0.006
Splice_Site_Region	60449	0.341
Transcript	6570794	37.08
Upstream	2553032	14.407
Utr_3_Prime	74742	0.422
Utr_5_Prime	59541	0.336
Count by impact	Count	Percent (%)
High	3448	0.019
Low	334416	1.887
Moderate	80770	0.456
Modifier	17302116	97.638

## Sheet: Table S4
Table S3. Enriched functional categories.
Enriched functional categories between the NDC and NDB.
GO	Category	Description	LogP	Enrichment	Z-score	#GeneInGO	#GeneInGOAndHitList	%InGO	STDV %InGO	Hits
GO:0140098	GO Molecular Functions	catalytic activity, acting on RNA	-6.04547	3.5969	6.23054	327	20	6.25	1.35316	ddx4|ache|ddx27|eif4a1a|qars1|rngtt|fbl|rpp40|pcif1|polr2j|cars2|ces2b|ddx3xa|toe1|isy1|dars2|rnaseka|endog|ascc3|isg20
GO:0140640	GO Molecular Functions	catalytic activity, acting on a nucleic acid	-5.50995	2.83829	5.57994	518	25	7.8125	1.50022	ddx4|ache|ddx27|eif4a1a|qars1|rngtt|fbl|rpp40|hells|pcif1|tdg.1|polr2j|cars2|mcm9|ces2b|ddx3xa|toe1|isy1|dars2|rnaseka|ogg1|top3b|endog|ascc3|isg20
GO:0003724	GO Molecular Functions	RNA helicase activity	-2.42429	4.82044	3.93073	61	5	1.5625	0.693291	ddx4|ddx27|eif4a1a|ddx3xa|ascc3
GO:0015349	GO Molecular Functions	thyroid hormone transmembrane transporter activity	-4.71582	44.107	11.34	4	3	0.9375	0.538723	slco1d1|slc16a10|slco1e1
GO:0048713	GO Biological Processes	regulation of oligodendrocyte differentiation	-3.79035	25.204	8.42377	7	3	0.9375	0.538723	swap70b|znf16l|daam2
GO:0045685	GO Biological Processes	regulation of glial cell differentiation	-3.27173	17.6428	6.92359	10	3	0.9375	0.538723	swap70b|znf16l|daam2
GO:0014013	GO Biological Processes	regulation of gliogenesis	-2.6356	11.0268	5.27709	16	3	0.9375	0.538723	swap70b|znf16l|daam2
GO:0009743	GO Biological Processes	response to carbohydrate	-3.78537	13.8375	6.96451	17	4	1.25	0.621081	vegfaa|ache|ptprn2|khk
GO:0009749	GO Biological Processes	response to glucose	-3.78537	13.8375	6.96451	17	4	1.25	0.621081	vegfaa|ache|ptprn2|khk
GO:0034284	GO Biological Processes	response to monosaccharide	-3.78537	13.8375	6.96451	17	4	1.25	0.621081	vegfaa|ache|ptprn2|khk
GO:0044262	GO Biological Processes	cellular carbohydrate metabolic process	-3.30841	5.02031	4.79849	82	7	2.1875	0.817704	hk2|impa1|galk1|ppip5k1b|mlsl|bpnt2|idh1
GO:0045596	GO Biological Processes	negative regulation of cell differentiation	-2.98486	3.92062	4.22129	120	8	2.5	0.872765	neurog1|sema3aa|loxl3b|ythdf2|riox1|llgl2|daam2|ulk2
GO:0051093	GO Biological Processes	negative regulation of developmental process	-2.85321	3.14489	3.87689	187	10	3.125	0.972648	neurog1|sema3aa|jupa|loxl3b|ythdf2|riox1|llgl2|daam2|ccdc136b|ulk2
GO:0010721	GO Biological Processes	negative regulation of cell development	-2.06903	3.97361	3.37089	74	5	1.5625	0.693291	neurog1|sema3aa|loxl3b|daam2|ulk2
GO:0033108	GO Biological Processes	mitochondrial respiratory chain complex assembly	-2.73013	5.65475	4.42067	52	5	1.5625	0.693291	samm50|ndufs8a|sdhaf4|sco2|ndufaf4
GO:0051213	GO Molecular Functions	dioxygenase activity	-2.69867	3.95832	3.97883	104	7	2.1875	0.817704	alox12|adi1|egln3|riox1|kdm6a|zgc:152891|alkbh3
GO:0034440	GO Biological Processes	lipid oxidation	-2.02089	4.80077	3.50368	49	4	1.25	0.621081	alox12|hao1|cpt1a2b|zgc:152891
GO:0007420	GO Biological Processes	brain development	-2.67242	2.08856	3.35954	535	19	5.9375	1.3211	en2b|neurog1|acvr2ba|meis2a|sim1a|aldoaa|mdga2a|emx1|pbx3a|znf143b|cnpy1|ptpro|cars2|toe1|kdm6a|crb2a|ogg1|amigo3|ulk2
GO:0060322	GO Biological Processes	head development	-2.43796	1.98822	3.12819	562	19	5.9375	1.3211	en2b|neurog1|acvr2ba|meis2a|sim1a|aldoaa|mdga2a|emx1|pbx3a|znf143b|cnpy1|ptpro|cars2|toe1|kdm6a|crb2a|ogg1|amigo3|ulk2
GO:0007417	GO Biological Processes	central nervous system development	-2.09315	1.75075	2.73847	739	22	6.875	1.41447	en2b|neurog1|acvr2ba|meis2a|sim1a|loxl3b|aldoaa|mdga2a|emx1|pbx3a|znf143b|cnpy1|ptpro|kif6|cars2|toe1|kdm6a|znf16l|crb2a|ogg1|amigo3|ulk2
GO:0022411	GO Biological Processes	cellular component disassembly	-2.45274	3.5797	3.64954	115	7	2.1875	0.817704	atg3|ufl1|cfl2|mical3b|endog|atg9a|ulk2
GO:0000045	GO Biological Processes	autophagosome assembly	-2.18555	5.34631	3.79616	44	4	1.25	0.621081	atg3|rab1ab|atg9a|ulk2
GO:1905037	GO Biological Processes	autophagosome organization	-2.15086	5.2275	3.73421	45	4	1.25	0.621081	atg3|rab1ab|atg9a|ulk2
GO:1901981	GO Molecular Functions	phosphatidylinositol phosphate binding	-2.45963	4.10298	3.79326	86	6	1.875	0.758255	rlbp1b|phlda1|dennd1a|arap3|plekha5|mapkap1
GO:0005543	GO Molecular Functions	phospholipid binding	-2.01643	2.27783	2.8538	284	11	3.4375	1.01848	nup35|rlbp1b|pltp|phlda1|dennd1a|arap3|syt7a|syt14b|snx6|plekha5|mapkap1
GO:0006081	GO Biological Processes	cellular aldehyde metabolic process	-2.33439	5.88094	4.06429	40	4	1.25	0.621081	aldh3a2a|mlsl|aldh3a1|idh1
GO:0007163	GO Biological Processes	establishment or maintenance of cell polarity	-2.08016	3.42579	3.24678	103	6	1.875	0.758255	rras|ckap5|myo9ab|spdl1|crb2a|llgl2
GO:0019725	GO Biological Processes	cellular homeostasis	-2.16098	2.3871	3.02503	271	11	3.4375	1.01848	atp1b1b|slc39a6|ptprn2|calb2a|wwox|hk2|slc12a2|fxn|slc24a3|toe1|sco2
GO:0016409	GO Molecular Functions	palmitoyltransferase activity	-2.15086	5.2275	3.73421	45	4	1.25	0.621081	sptssa|cpt1a2b|zdhhc12b|zdhhc17
Enriched functional categories between the NDC and ZSC.
GO	Category	Description	LogP	Enrichment	Z-score	#GeneInGO	#GeneInGOAndHitList	%InGO	STDV %InGO	Hits
GO:0008593	GO Biological Processes	regulation of Notch signaling pathway	-2.81376	4.08032	4.1049	55	7	1.1925	0.448029	neurod1|ythdf2|arrb1|galnt11|neurl1aa|crb2a|llgl2
GO:0021532	GO Biological Processes	neural tube patterning	-3.48912	4.57995	4.81402	56	8	1.36286	0.47855	en2b|wnt3a|cnpy1|rnf152|lmx1ba|myh10|rest|ryr2a
GO:0030917	GO Biological Processes	midbrain-hindbrain boundary development	-2.74204	4.57995	4.16751	42	6	1.02215	0.415151	en2b|wnt3a|cnpy1|rnf152|lmx1ba|myh10
GO:0007389	GO Biological Processes	pattern specification process	-2.66567	1.68735	3.18984	646	34	5.79216	0.964151	isl2b|en2b|lef1|hey2|wnt3a|sox19b|dhfr|meis2a|setb|cap1|ccdc80|ankrd6b|nudc|cnpy1|dnaaf4|gpr22a|rnf152|fto|lmx1ba|myh10|ap2a1|galnt11|rest|efhc2|slc25a25b|dnah10|dnai1.1|tbx18|smyd4|ptpn21|lrp6|sbno1|ryr2a|enpp2
GO:0021915	GO Biological Processes	neural tube development	-2.66462	2.94125	3.64709	109	10	1.70358	0.53411	en2b|wnt3a|sox19b|cnpy1|rnf152|lmx1ba|myh10|rest|dync2i2|ryr2a
GO:0003002	GO Biological Processes	regionalization	-2.58163	1.68198	3.12156	629	33	5.62181	0.950725	isl2b|en2b|lef1|hey2|wnt3a|sox19b|dhfr|setb|cap1|ccdc80|ankrd6b|nudc|cnpy1|dnaaf4|gpr22a|rnf152|fto|lmx1ba|myh10|ap2a1|galnt11|rest|efhc2|slc25a25b|dnah10|dnai1.1|tbx18|smyd4|ptpn21|lrp6|sbno1|ryr2a|enpp2
GO:0043009	GO Biological Processes	chordate embryonic development	-2.52147	1.73457	3.09585	536	29	4.94037	0.894456	en2b|lef1|wnt3a|sox19b|meis2a|mcm5|setb|cap1|dio2|ccdc80|cnpy1|sec23a|rpl35a|rab18b|tab2|rnf152|fto|lmx1ba|myh10|rest|exosc3|edaradd|kdm6a|tbx18|mpi|wnt9a|dync2i2|ptpn21|ryr2a
GO:0009792	GO Biological Processes	embryo development ending in birth or egg hatching	-2.49846	1.72812	3.07456	538	29	4.94037	0.894456	en2b|lef1|wnt3a|sox19b|meis2a|mcm5|setb|cap1|dio2|ccdc80|cnpy1|sec23a|rpl35a|rab18b|tab2|rnf152|fto|lmx1ba|myh10|rest|exosc3|edaradd|kdm6a|tbx18|mpi|wnt9a|dync2i2|ptpn21|ryr2a
GO:0021903	GO Biological Processes	rostrocaudal neural tube patterning	-2.44128	4.00745	3.74338	48	6	1.02215	0.415151	en2b|wnt3a|cnpy1|rnf152|lmx1ba|myh10
GO:0010506	GO Biological Processes	regulation of autophagy	-2.02405	2.95286	3.06089	76	7	1.1925	0.448029	ufl1|sqstm1|rmc1|rnf152|rragd|rragcb|ulk2
GO:0032456	GO Biological Processes	endocytic recycling	-2.63591	4.37177	4.01775	44	6	1.02215	0.415151	arl4cb|eipr1|dennd1a|grip1|lrrc7|ehd4
GO:1902414	GO Biological Processes	protein localization to cell junction	-2.41797	4.71465	3.88992	34	5	0.851789	0.379306	clrn1|dlg1b|grip1|tjp2a|lrrc7
GO:0035418	GO Biological Processes	protein localization to synapse	-2.35838	5.82902	4.06645	22	4	0.681431	0.339553	clrn1|dlg1b|grip1|lrrc7
GO:0031123	GO Biological Processes	RNA 3'-end processing	-2.43219	3.50652	3.60406	64	7	1.1925	0.448029	cpsf3|fbl|trnt1|exosc3|clp1|toe1|ints6
GO:0034660	GO Biological Processes	ncRNA metabolic process	-2.31583	1.86496	2.97747	361	21	3.57751	0.766586	pwp2h|ddx27|gar1|qars1|riok1|fbl|rpf2|rpp40|trnt1|riok3|hars|taf1b|cars2|snapc4|thumpd2|exosc3|clp1|tsen34|toe1|ints6|dars2
GO:0006020	GO Biological Processes	inositol metabolic process	-2.38392	8.74353	4.60949	11	3	0.511073	0.294313	impa1|ppip5k1b|bpnt2
GO:0055076	GO Biological Processes	transition metal ion homeostasis	-2.28512	3.30026	3.40963	68	7	1.1925	0.448029	slc39a6|fxn|atp7b|sco2|hmox1a|slc39a14|steap2
GO:0055065	GO Biological Processes	metal ion homeostasis	-2.21604	2.14753	2.99333	209	14	2.38501	0.629773	atp1b1b|slc39a6|slc12a2|calca|gcm2|fxn|atp7b|slc24a3|pdzd8|slc12a5a|sco2|hmox1a|slc39a14|steap2
GO:1902807	GO Biological Processes	negative regulation of cell cycle G1/S phase transition	-2.26908	8.01491	4.36156	12	3	0.511073	0.294313	ccnd1|dlg1b|fbxo31
GO:2000134	GO Biological Processes	negative regulation of G1/S transition of mitotic cell cycle	-2.26908	8.01491	4.36156	12	3	0.511073	0.294313	ccnd1|dlg1b|fbxo31
GO:0007420	GO Biological Processes	brain development	-2.25811	1.67789	2.85422	535	28	4.77002	0.879686	en2b|neurog1|acvr2ba|prox1a|lef1|wnt3a|meis2a|mdga2a|pbx3a|znf143b|cnpy1|rab18b|rnf152|lmx1ba|cars2|myh10|prickle1b|rest|exosc3|clp1|toe1|kdm6a|lama1|yaf2|crb2a|ogg1|cetn4|ulk2
GO:0007417	GO Biological Processes	central nervous system development	-2.24581	1.56177	2.79556	739	36	6.13288	0.990307	isl1a|en2b|neurog1|acvr2ba|prox1a|lef1|robo2|wnt3a|meis2a|mdga2a|pbx3a|znf143b|cnpy1|rab18b|rnf152|kif6|lmx1ba|cars2|myh10|prickle1b|rest|exosc3|clp1|sox6|toe1|kdm6a|lama1|znf16l|myrf|yaf2|crb2a|ogg1|cetn4|msi2a|ulk2|enpp2
GO:0006650	GO Biological Processes	glycerophospholipid metabolic process	-2.24496	2.24073	3.05126	186	13	2.21465	0.607394	pigm|zgc:77375|impa1|pip5k1ba|efr3bb|socs2|pi4kb|etnk1|bpnt2|sacm1lb|dpm2|pip5kl1|enpp2
GO:0046488	GO Biological Processes	phosphatidylinositol metabolic process	-2.23665	2.56477	3.14951	125	10	1.70358	0.53411	pigm|impa1|pip5k1ba|efr3bb|socs2|pi4kb|bpnt2|sacm1lb|dpm2|pip5kl1
GO:0046474	GO Biological Processes	glycerophospholipid biosynthetic process	-2.12499	2.62306	3.06333	110	9	1.53322	0.50714	pigm|zgc:77375|impa1|efr3bb|socs2|pi4kb|etnk1|bpnt2|dpm2
GO:0021884	GO Biological Processes	forebrain neuron development	-2.07055	6.86992	3.94229	14	3	0.511073	0.294313	neurog1|prox1a|cars2
Enriched functional categories between the ZSC and ZJC.
GO	Category	Description	LogP	Enrichment	Z-score	#GeneInGO	#GeneInGOAndHitList	%InGO	STDV %InGO	Hits
GO:0015377	GO Molecular Functions	chloride:monoatomic cation symporter activity	-4.71988	57.0273	12.873	22	3	6.66667	3.71849	slc12a2|slc18a2|slc12a7a
GO:0015296	GO Molecular Functions	monoatomic anion:monoatomic cation symporter activity	-4.60265	52.275	12.3057	24	3	6.66667	3.71849	slc12a2|slc18a2|slc12a7a
GO:0015103	GO Molecular Functions	inorganic anion transmembrane transporter activity	-3.55951	12.6727	6.58877	132	4	8.88889	4.24232	slc12a2|slc18a2|xpr1b|slc12a7a
GO:0015293	GO Molecular Functions	symporter activity	-3.46218	11.9486	6.36589	140	4	8.88889	4.24232	slc12a2|slc18a2|slc12a7a|mfsd12a
GO:0098661	GO Biological Processes	inorganic anion transmembrane transport	-3.42225	21.2644	7.63235	59	3	6.66667	3.71849	slc12a2|xpr1b|slc12a7a
GO:0015294	GO Molecular Functions	solute:monoatomic cation symporter activity	-3.01914	15.4889	6.3978	81	3	6.66667	3.71849	slc12a2|slc18a2|slc12a7a
GO:0015108	GO Molecular Functions	chloride transmembrane transporter activity	-2.75522	12.546	5.66767	100	3	6.66667	3.71849	slc12a2|slc18a2|slc12a7a
GO:0098771	GO Biological Processes	inorganic ion homeostasis	-2.6809	7.36916	4.72658	227	4	8.88889	4.24232	slc12a2|xpr1b|slc12a7a|pdzd8
GO:0015291	GO Molecular Functions	secondary active transmembrane transporter activity	-2.66707	7.3048	4.69964	229	4	8.88889	4.24232	slc12a2|slc18a2|slc12a7a|mfsd12a
GO:0015698	GO Biological Processes	inorganic anion transport	-2.54018	10.5429	5.11265	119	3	6.66667	3.71849	slc12a2|xpr1b|slc12a7a
GO:0008509	GO Molecular Functions	monoatomic anion transmembrane transporter activity	-2.51973	10.3686	5.06156	121	3	6.66667	3.71849	slc12a2|slc18a2|slc12a7a
GO:0019725	GO Biological Processes	cellular homeostasis	-2.40431	6.17269	4.19921	271	4	8.88889	4.24232	slc12a2|xpr1b|slc12a7a|pdzd8
GO:0071805	GO Biological Processes	potassium ion transmembrane transport	-2.22696	8.14675	4.35983	154	3	6.66667	3.71849	slc12a2|slc12a7a|kcnk18
GO:0006813	GO Biological Processes	potassium ion transport	-2.11589	7.42367	4.10678	169	3	6.66667	3.71849	slc12a2|slc12a7a|kcnk18
GO:0015079	GO Molecular Functions	potassium ion transmembrane transporter activity	-2.06773	7.12841	3.99909	176	3	6.66667	3.71849	slc12a2|slc12a7a|kcnk18
GO:0022853	GO Molecular Functions	active monoatomic ion transmembrane transporter activity	-2.06103	7.08814	3.98418	177	3	6.66667	3.71849	slc12a2|slc18a2|slc12a7a
GO:0007417	GO Biological Processes	central nervous system development	-2.76238	3.9613	4.02087	739	7	15.5556	5.40284	lhx1a|nr6a1a|nr5a1a|ttpa|tmx2b|xpr1b|klf8
GO:0007420	GO Biological Processes	brain development	-2.05922	3.90841	3.34127	535	5	11.1111	4.68486	lhx1a|nr6a1a|nr5a1a|tmx2b|klf8
GO:0018105	GO Biological Processes	peptidyl-serine phosphorylation	-2.7306	12.3	5.60241	102	3	6.66667	3.71849	camkvb|vrk2|csnk1g2a
GO:0018209	GO Biological Processes	peptidyl-serine modification	-2.67126	11.7252	5.44695	107	3	6.66667	3.71849	camkvb|vrk2|csnk1g2a
GO:0006468	GO Biological Processes	protein phosphorylation	-2.09217	3.38167	3.24067	742	6	13.3333	5.06745	camkvb|vrk2|csnk1g2a|tesk1a|srpk3|mst1rb
GO:0004672	GO Molecular Functions	protein kinase activity	-2.06491	3.3367	3.20172	752	6	13.3333	5.06745	camkvb|vrk2|csnk1g2a|tesk1a|srpk3|mst1rb
GO:0016477	GO Biological Processes	cell migration	-2.715	4.53743	4.13374	553	6	13.3333	5.06745	lhx1a|nr6a1a|cd248a|ctnnd2b|mst1rb|mapkap1
GO:0048870	GO Biological Processes	cell motility	-2.54869	4.20302	3.8937	597	6	13.3333	5.06745	lhx1a|nr6a1a|cd248a|ctnnd2b|mst1rb|mapkap1
GO:0008289	GO Molecular Functions	lipid binding	-2.24985	4.34719	3.64076	481	5	11.1111	4.68486	ttpa|esrrga|acot11a|pdzd8|mapkap1
GO:0008757	GO Molecular Functions	S-adenosylmethionine-dependent methyltransferase activity	-2.22696	8.14675	4.35983	154	3	6.66667	3.71849	atpsckmt|thumpd2|comtb
Enriched functional categories between the NDC and ZJC.
GO	Category	Description	LogP	Enrichment	Z-score	#GeneInGO	#GeneInGOAndHitList	%InGO	STDV %InGO	Hits
GO:0015291	GO Molecular Functions	secondary active transmembrane transporter activity	-2.00287	2.17213	2.80591	229	12	2.64317	0.752867	slc6a3|slco1d1|slc25a1a|slc25a3a|slc12a2|slc24a3|slc12a7a|slc24a1|slc2a13b|slc16a10|slc39a14|slco1e1
GO:0045746	GO Biological Processes	negative regulation of Notch signaling pathway	-4.03698	10.3629	6.58683	20	5	1.10132	0.489806	neurod1|hif1an|arrb1|neurl1aa|crb2a
GO:0008593	GO Biological Processes	regulation of Notch signaling pathway	-3.4699	5.27565	4.99275	55	7	1.54185	0.578254	neurod1|hif1an|arrb1|galnt11|neurl1aa|crb2a|llgl2
GO:0007634	GO Biological Processes	optokinetic behavior	-3.92754	9.86941	6.39393	21	5	1.10132	0.489806	psen1|rlbp1b|nyx|lama1|lhx2b
GO:0007632	GO Biological Processes	visual behavior	-3.38084	7.67621	5.45814	27	5	1.10132	0.489806	psen1|rlbp1b|nyx|lama1|lhx2b
GO:0009416	GO Biological Processes	response to light stimulus	-2.11899	2.62721	3.06023	142	9	1.98238	0.65421	psen1|wee1|rlbp1b|rrh|nyx|lama1|lhx2b|parapinopsina|tmtops3b
GO:0140098	GO Molecular Functions	catalytic activity, acting on RNA	-3.84138	2.53526	4.40336	327	20	4.40529	0.96311	ddx4|ache|cpsf3|qars1|rngtt|fbl|rpp40|hars|cars2|ddx20|tsen34|ddx3xa|toe1|dars2|trmt2b|crcp|rnaseka|zc3h12b|ascc3|isg20
GO:0140640	GO Molecular Functions	catalytic activity, acting on a nucleic acid	-3.79644	2.1606	4.21143	518	27	5.94714	1.10997	ddx4|ache|cpsf3|qars1|rngtt|fbl|rad51|rpp40|hars|hells|tdg.1|cars2|ddx20|eme1|tsen34|recql|ddx3xa|toe1|dars2|trmt2b|crcp|rnaseka|ogg1|top3b|zc3h12b|ascc3|isg20
GO:0004540	GO Molecular Functions	ribonuclease activity	-2.40919	3.49591	3.58302	83	7	1.54185	0.578254	cpsf3|rpp40|tsen34|toe1|rnaseka|zc3h12b|isg20
GO:0055065	GO Biological Processes	metal ion homeostasis	-3.75452	2.97499	4.51424	209	15	3.30396	0.838869	psen1|atp1b1b|slc39a6|wwox|slc12a2|calca|gcm2|fxn|slc24a3|slc12a7a|slc24a1|sco2|hmox1a|slc39a14|stc2b
GO:0048878	GO Biological Processes	chemical homeostasis	-3.69541	2.35035	4.22577	388	22	4.84581	1.00779	psen1|atp1b1b|trappc11|slc39a6|ptprn2|wwox|hk2|pla2g12b|slc12a2|calca|gcm2|fxn|slc24a3|slc12a7a|slc24a1|cyp7b1|sco2|hmox1a|slc39a14|aldh3a1|stc2b|spx
GO:0098771	GO Biological Processes	inorganic ion homeostasis	-3.36887	2.73909	4.14468	227	15	3.30396	0.838869	psen1|atp1b1b|slc39a6|wwox|slc12a2|calca|gcm2|fxn|slc24a3|slc12a7a|slc24a1|sco2|hmox1a|slc39a14|stc2b
GO:0055080	GO Biological Processes	monoatomic cation homeostasis	-2.88683	2.4576	3.66994	253	15	3.30396	0.838869	psen1|atp1b1b|slc39a6|wwox|slc12a2|calca|gcm2|fxn|slc24a3|slc12a7a|slc24a1|sco2|hmox1a|slc39a14|stc2b
GO:0050801	GO Biological Processes	monoatomic ion homeostasis	-2.61176	2.30286	3.39031	270	15	3.30396	0.838869	psen1|atp1b1b|slc39a6|wwox|slc12a2|calca|gcm2|fxn|slc24a3|slc12a7a|slc24a1|sco2|hmox1a|slc39a14|stc2b
GO:0042592	GO Biological Processes	homeostatic process	-2.60314	1.7774	3.17901	653	28	6.1674	1.12902	psen1|atp1b1b|trappc11|slc39a6|ptprn2|abcc5|stat5a|wwox|hk2|pla2g12b|slc12a2|calca|rpl35a|gcm2|nr2e3|fxn|slc24a3|slc12a7a|slc24a1|toe1|cyp7b1|sco2|crcp|hmox1a|slc39a14|aldh3a1|stc2b|spx
GO:0019725	GO Biological Processes	cellular homeostasis	-2.59645	2.29437	3.37452	271	15	3.30396	0.838869	psen1|atp1b1b|slc39a6|ptprn2|wwox|hk2|slc12a2|fxn|slc24a3|slc12a7a|slc24a1|toe1|sco2|slc39a14|stc2b
GO:0006875	GO Biological Processes	cellular metal ion homeostasis	-2.41237	2.72708	3.36136	152	10	2.20264	0.688823	psen1|atp1b1b|slc39a6|wwox|fxn|slc24a3|slc24a1|sco2|slc39a14|stc2b
GO:0055082	GO Biological Processes	cellular chemical homeostasis	-2.21056	2.31357	3.04572	215	12	2.64317	0.752867	psen1|atp1b1b|slc39a6|ptprn2|wwox|hk2|fxn|slc24a3|slc24a1|sco2|slc39a14|stc2b
GO:0051213	GO Molecular Functions	dioxygenase activity	-3.68025	3.98573	4.80055	104	10	2.20264	0.688823	kdm7aa|alox12|adi1|hif1an|bco1l|unm_hu7910|riox1|kdm6a|jmjd4|alkbh3
GO:0016706	GO Molecular Functions	2-oxoglutarate-dependent dioxygenase activity	-2.61149	4.36332	3.99839	57	6	1.32159	0.535958	kdm7aa|hif1an|unm_hu7910|riox1|kdm6a|jmjd4
GO:0006081	GO Biological Processes	cellular aldehyde metabolic process	-3.4376	6.21773	5.19391	40	6	1.32159	0.535958	aldh3a2a|bco1l|aldh3a2b|mlsl|aldh3a1|idh1
GO:0042060	GO Biological Processes	wound healing	-2.92359	3.81164	4.13281	87	8	1.76211	0.617488	f7|f10|f7i|f2|prozb|hpse|mylka|f7l
GO:0050878	GO Biological Processes	regulation of body fluid levels	-2.59298	3.76832	3.82713	77	7	1.54185	0.578254	f7|f10|f7i|f2|prozb|mylka|f7l
GO:0098590	GO Cellular Components	plasma membrane region	-2.87831	1.96997	3.47403	505	24	5.28634	1.05016	psen1|lcp1|glra4b|caska|pkn3|eps8a|ap2m1b|slc3a2b|slc12a2|dlg1b|chrna5|ap2a1|slc2a13b|grin3a|lrrc7|chrna3|chrnb4|gabrr1|stambpb|rab21|znrf2b|eps8l2|slc39a14|chrm4a
GO:0007420	GO Biological Processes	brain development	-2.87399	1.93699	3.45696	535	25	5.50661	1.07057	wnt8b|psen1|en2b|pax2a|acvr2ba|wnt3a|meis2a|sim1a|kdm7aa|mdga2a|pbx3a|znf143b|cnpy1|ptpro|nr2e3|lmx1ba|cars2|peli1b|toe1|kdm6a|lama1|crb2a|ogg1|lhx2b|ulk2
GO:0060322	GO Biological Processes	head development	-2.58672	1.84393	3.19359	562	25	5.50661	1.07057	wnt8b|psen1|en2b|pax2a|acvr2ba|wnt3a|meis2a|sim1a|kdm7aa|mdga2a|pbx3a|znf143b|cnpy1|ptpro|nr2e3|lmx1ba|cars2|peli1b|toe1|kdm6a|lama1|crb2a|ogg1|lhx2b|ulk2
GO:0021536	GO Biological Processes	diencephalon development	-2.29629	3.33518	3.43248	87	7	1.54185	0.578254	wnt8b|wnt3a|sim1a|nr2e3|cars2|lhx2b|ulk2
GO:0007417	GO Biological Processes	central nervous system development	-2.14145	1.62665	2.73255	739	29	6.38767	1.14765	wnt8b|psen1|en2b|pax2a|acvr2ba|wnt3a|meis2a|sim1a|kdm7aa|mdga2a|pbx3a|znf143b|cnpy1|irx1a|ptpro|nr2e3|kif6|lmx1ba|cars2|peli1b|toe1|kdm6a|lama1|znf16l|crb2a|ogg1|lhx2b|msi2a|ulk2
GO:0007267	GO Biological Processes	cell-cell signaling	-2.75408	1.92798	3.36063	516	24	5.28634	1.05016	wnt8b|psen1|jupa|wnt3a|glra4b|ptprn2|gjd2b|wwox|ap2m1b|dlg1b|chrna5|slc12a7a|sec14l8|syt7a|chrna3|chrnb4|gabrr1|wnt9a|snap47|ndp|lrp6|chrm4a|amer1|syn3
GO:0016055	GO Biological Processes	Wnt signaling pathway	-2.56527	2.69803	3.48633	169	11	2.42291	0.72163	wnt8b|psen1|jupa|wnt3a|wwox|ap2m1b|sec14l8|wnt9a|ndp|lrp6|amer1
GO:0198738	GO Biological Processes	cell-cell signaling by wnt	-2.52584	2.66647	3.44191	171	11	2.42291	0.72163	wnt8b|psen1|jupa|wnt3a|wwox|ap2m1b|sec14l8|wnt9a|ndp|lrp6|amer1
GO:1905114	GO Biological Processes	cell surface receptor signaling pathway involved in cell-cell signaling	-2.37483	2.5473	3.27038	179	11	2.42291	0.72163	wnt8b|psen1|jupa|wnt3a|wwox|ap2m1b|sec14l8|wnt9a|ndp|lrp6|amer1
GO:0060070	GO Biological Processes	canonical Wnt signaling pathway	-2.05173	3.36094	3.19946	74	6	1.32159	0.535958	wnt8b|psen1|jupa|wnt3a|wnt9a|lrp6
GO:0045197	GO Biological Processes	establishment or maintenance of epithelial cell apical/basal polarity	-2.68686	7.20896	4.68457	23	4	0.881057	0.438584	rras|myo9ab|lama1|crb2a
GO:0035088	GO Biological Processes	establishment or maintenance of apical/basal cell polarity	-2.48417	6.37716	4.31381	26	4	0.881057	0.438584	rras|myo9ab|lama1|crb2a
GO:0061245	GO Biological Processes	establishment or maintenance of bipolar cell polarity	-2.48417	6.37716	4.31381	26	4	0.881057	0.438584	rras|myo9ab|lama1|crb2a
GO:0001101	GO Biological Processes	response to acid chemical	-2.68686	7.20896	4.68457	23	4	0.881057	0.438584	glra4b|cpeb4a|lamtor4|rragcb
GO:0043200	GO Biological Processes	response to amino acid	-2.68686	7.20896	4.68457	23	4	0.881057	0.438584	glra4b|cpeb4a|lamtor4|rragcb
GO:0021532	GO Biological Processes	neural tube patterning	-2.65103	4.44124	4.05487	56	6	1.32159	0.535958	en2b|pax2a|wnt3a|cnpy1|lmx1ba|ryr2a
GO:0044262	GO Biological Processes	cellular carbohydrate metabolic process	-2.43856	3.53855	3.62211	82	7	1.54185	0.578254	gys2|hk2|impa1|galk1|mlsl|bpnt2|idh1
GO:0048593	GO Biological Processes	camera-type eye morphogenesis	-2.37483	2.5473	3.27038	179	11	2.42291	0.72163	wnt8b|foxg1a|pax2a|med27|irx2a|irx1a|nr2e3|lmx1ba|lama1|crb2a|cerkl
GO:0048880	GO Biological Processes	sensory system development	-2.37072	1.72982	2.97019	647	27	5.94714	1.10997	wnt8b|neurod1|foxg1a|pax2a|celf1|meis2a|setb|trappc11|pbx3a|med27|irx2a|irx4a|irx1a|atp6v1f|nr2e3|sh3pxd2b|lmx1ba|sh3pxd2aa|sil1|lama1|sco2|crb2a|lhx2b|llgl2|map1ab|ndp|cerkl
GO:0001654	GO Biological Processes	eye development	-2.22687	1.77539	2.86626	537	23	5.06608	1.02925	wnt8b|neurod1|foxg1a|pax2a|celf1|meis2a|trappc11|pbx3a|med27|irx2a|irx1a|atp6v1f|nr2e3|sh3pxd2b|lmx1ba|sil1|lama1|sco2|crb2a|lhx2b|map1ab|ndp|cerkl
GO:0150063	GO Biological Processes	visual system development	-2.22687	1.77539	2.86626	537	23	5.06608	1.02925	wnt8b|neurod1|foxg1a|pax2a|celf1|meis2a|trappc11|pbx3a|med27|irx2a|irx1a|atp6v1f|nr2e3|sh3pxd2b|lmx1ba|sil1|lama1|sco2|crb2a|lhx2b|map1ab|ndp|cerkl
GO:0048592	GO Biological Processes	eye morphogenesis	-2.14901	2.27132	2.97535	219	12	2.64317	0.752867	wnt8b|neurod1|foxg1a|pax2a|med27|irx2a|irx1a|nr2e3|lmx1ba|lama1|crb2a|cerkl
GO:0046530	GO Biological Processes	photoreceptor cell differentiation	-2.04269	2.99135	3.09155	97	7	1.54185	0.578254	neurod1|med27|irx4a|irx1a|nr2e3|llgl2|cerkl
GO:0042461	GO Biological Processes	photoreceptor cell development	-2.02419	3.31612	3.15995	75	6	1.32159	0.535958	neurod1|med27|irx4a|irx1a|llgl2|cerkl
GO:0018193	GO Biological Processes	peptidyl-amino acid modification	-2.16699	1.87519	2.85199	420	19	4.18502	0.939805	tpst1|prmt1|pkn3|naa15a|hif1an|tpst1l|ppil2|prkacab|meaf6|atpsckmt|nek6|ppil4|hipk2|unm_hu7910|senp3b|smyd2b|zdhhc12b|tbk1|ulk2
